# Supplementary material for: Regression-Based Normative Data for Independent and Cognitively Active Spanish Older Adults: Digit Span, Letters and Numbers, Trail Making Test and Symbol Digit Modalities Test
Source: Int J Environ Res Public Health. 2021 Sep 22;18(19):9958. doi: 10.3390/ijerph18199958 (PMC8507906; doi:10.3390/ijerph18199958)
Supplement: Supplementary file 1 [file ijerph-18-09958-s001.zip]

Archive with 1 entries (1 files):
- ijerph-1339022-supplementary.pdf
